# Supplementary material for: Changes in gene expression of cervical collagens, metalloproteinases, and tissue inhibitors of metalloproteinases after partial cervical excision-induced preterm labor in mice
Source: PLoS One. 2021 Apr 14;16(4):e0250108. doi: 10.1371/journal.pone.0250108 (PMC8046204; doi:10.1371/journal.pone.0250108)
Supplement: S1 Data — (XLSX) [file pone.0250108.s001.xlsx]

## Sheet: qRT-PCR
	GAPDH_1	GAPDH_2	GAPDH_3	Col1_1	Col1_2	Col1_3	Col2_1	Col2_2	Col2_3	Col3_1	Col3_2	Col3_3	Col4_1	Col4_2	Col4_3	Col5_1	Col5_2	Col5_3	MMP1_1	MMP1_2	MMP1_3	MMP2_1	MMP2_2	MMP2_3	MMP3_1	MMP3_2	MMP3_3	MMP7_1	MMP7_2	MMP7_3	MMP8_1	MMP8_2	MMP8_3	MMP14_1	MMP14_2	MMP14_3	TIMP1_1	TIMP1_2	TIMP1_3	TIMP2_1	TIMP2_2	TIMP2_3
3-1-1)A9	25.03	25.21	24.88	32.43	32.07	31.84	22.01	31.32	32.16	33.34	32.8	30.96	36.23	36.9	35.96		40.09					34.45	36.23	37.46					37.64	36.43	34.46	35.01	37.09	33.45	33.09	31.97	33.18	36.03	35.22
3-1-1)A12	27.16	27.19	27.11	31.6	30.72	31.55	27.3	30.82	31.6	31.52	32.01	31.8	36.52	36.29	34.93	38.16		38.23				36.25		37.71		38.42		38.96	37.7	37.74	35.42	37.77	34.76	36.46	35.27	35.7	32.96	32.79	34.13
3-1-1)A13	25.7	25.36	25.42	32.74	32.62	33.18	21.2	32.04	33.04	32.25	33.53	33.39	36.51	36.55	36.38							36.5		36.79						37.08	37.83	36.36	37.01	33.57	35.2	34.06	35.02	35.93	37.45			36.69
3-1-1)A15	26.7	27	27.05	29.34	29.11	29.72	25.83	29.48	30.32	29.11	30.09	28.87	33.91	33.9	34.37	39.55	38.59	38.76				35.81	35.05	34.91				38.17	37.53		32.11	32.5	31.75	32.14	33.27	33.59	27.72	32.47	34.23			39.74
3-1-2)A1	26.43	26.48	26.26	28.53	28.7	28.44	29.2	29.8	30.27	28.84	28.82	29.93	32.38	31.99	32	34.63	33.37	34.9				34.55	34.99	34.37										32.85	32.53	33.55	36.44	37.73	33.63
3-1-2)A2	25.66	25.81	25.43	31.26	31.4	31.22	30.21	31.62	32	30.28	30.16	30.44	35.91	35.52	35.41	36.78	35.17	36.5				36.66	35.48	35.93	38.89									32.52	32.65	33.03	32.01	33.38	35.97
3-1-2)A6	25.13	25.15	24.69	28.53	28.84	29.04	27.55	28.61	28.38	28.07	27.75	27.76	33.8	32.19	33.32	34.87	35.04	34.79				33.04	32.63	33.59		35.97		38.01	37.02					30.88	31.16	31.4	31.55	32.26	37.5
3-1-2)A7	24.37	21.77	23.33	32.24	33.07	33.53	29.45	30.82	30.13	34.47	35.09	34.2	35.36	35.69	36.54	36.76	36.3	36.55					40.79											32.36	30.58	32.15	32.99	31.26	38.22
3-1-2)A8	25.76	25.79	25.72	28.63	27.98	28.57	28.43	28.58	28.59	27.8	27.76	27.89	32.42	33.35	32.16	34.46	33.28	32.86				33.31	33.52	32.68	36.62	38.3		34.03	33.56	34.2				33.1	33.39	33.64	29.83	29.66	36.21
3-1-2)A10	25.84	27.98	25.48	29.14	29.74	30.35	29.29	29.12	30.29	29.4	30.17	30.06	33.83	33.56	33.45	37	37.32	36.4				32.78	32.09	32.2	35.7	35.47	34.38	28.09	28.26	28.67		36.43	37.93	31.42	31.48	31.68	30.51	30.9	30.27
2-1-6)B24	23.28	22.8	22.08	26.3	28.34	27.37	24.72	24.88	24.48	25.38	25.87	26.46	27.39	28.08	28.03	31.44	32.28	32.43				30.91	30.83	31.01	37.42	37.95	39.29	27.56	27.78	27.79				28.4	27.71	26.67	34.33	33.39	34.06
2-1-6)B41	22.86	23.36	23.04	27	27.09	27.38	26.77	27.11	23.99	25.81	26.21	25.53	25.24	25.42	25.71	30.83	31.57	31.24				28.71	27.83	28.53	32.08	32.58	32.39	29.38	28.52	28.73	27.34	27.15	27.89	29.21	29.53	29.8	36.5	35.33
2-1-6)B46	22.04	22.81	22.14	20.89	21.24	21.36	20.51	20.54	27.13	22.85	22.52	21.38	23.67	23.55	22.63	26.25	27.16	26.31				26.45	26.52	27.07	36.34	36.51	38.16	27.38	27.45	27.35	37.45	37.7	37.56	25.5	26.12	25.9	34.63	34.81	34.94	38.59
3-1-1)B6	27.3	27.27	27.38	28.92	29	28.72	30.28	30.63	31.19	28.74	29.81	29.03	31.87	31.59	33.07	35.15	34.66	35.88				34.54	36.19	34.75				40.21	38.84					34.76	35.56	34.57	27.21	28.12	28.3
3-1-1)B7	26.27	26.31	26.04	30.49	30.9	30.1	31.16	30.88	30.66	30.89	30.72	31.19	34.4	33.55	35.18	36.14	36.42	39.42						34.55										35.55	35.27	35.34	29.28	28.28	33.19
3-1-1)B12	25.69	25.82	25.82	32.18	31.84	32.3	30.51	30.88	31.26	32.13	32.45	32.22	34.76	34.95	34.08	38.72	36.44					36.29		35.66			37.03							33.74	33.55	33.41	26.2	26.33	27.07
3-1-1)B13	26.47	26.56	26.05	28.6	28.3	28.4	28.1	28.19	28.83	28.53	28.47	28.55	32.03	32.26	31.11	35.81	36	35.03				32.71	32	32.03	35.14	34.16	34.35	27.53	27.82	27.71				32.2	32.6	32.12	26.01	26.48	25.18		37.04
3-1-1)B19	26.5	26.1	26.25	27.24	27.21	27.09	27.4	27.97	30.71	26.75	27.03	27	30.27	30.66	30.52	33.83	34.5	34.07				31.28	31.36	31.34	34.65	35.05	36.77	28.12	28.28	28.16				31.21	30.97	31.98	33.15	32.99	28.71			36.15
3-1-1)B23	28.16	27.67	27.44	29.77	29.82	30.74	29.25	30.45	29.81	28.65	29.42	29.07	33.31	32.42	33.46	37.72	36.84	37.81				34.91	34.94	35.27			38.35							33.66	33.87	34.02	26.2	27.75	29.18
2-1-6)A2		25.73	25.49	24.56	24.15	23.65	25.02	24.34	30.01	23.48	23.78	22.84	26.41	25.7	26.42	30.96	30.28	31.53				28.72	27.93	28.44	31.18	31.31	30.45	33.32	32.82	33.09				30.04	30.05	30.12			31.29			36.61
2-1-6)A9	23.69	23.56	23.66	21.46	21.51	21.54	25.03	23.68	23.77	22.36	22.55	22.42	24.94	24.77	25.07	29.33	29.29	29.27				31.11	30.71	30.63	36.07	35.15	35.21	25.82	25.92	25.71				26.61	26.35	27.43	34.13	31.12	31.99
2-1-6)A10	23.33	23.56	23.38	23.13	23.24	23.26	27.31	24.43	24.46	23.1	23.47	23.44	25.91	25.95	25.66	30.21	30.07	30.33				28.42	28.37	28.27	32.77	32.75	33.04	26.07	26.1	26.04				27.28	27.53	27.02	35	29.95	29.46	36.25
2-1-6)A22	25.46	25.45	25.47	25.91	25.78	25.97	19.99	27.43	27.21	25.55	26.13	25.66	27.2	27.29	27.2	32.16	32.01	32.04				30.98	30.85	31.12	31.08	31.38	30.91	29.3	29.13	29.99		37.22		30.41	29.49	29.42	33.44	26.89	27.24
2-1-6)A25	26.36	26.49	26.35	26.71	26.58	26.93	20.58	26.57	26.58	27.58	27.44	27.67	28.85	28.95	29	32.17	32.36	31.96				33.16	33.46	33.23		38.52		28.11	28.67	28.81				32.45	32.24	31.71	35.75	29.49	31.46
2-1-6)B7	23.64	22.18	22.45	22.53	21.55	21.61	21.93	20.11	26.8	23.06	21.23	22.24	24.02	23.61	24.18	27.97	27.69	28.24				29.09	29.02	28.29	26.76	26.8	26.01	26.44	25.5	26.58	27.95	29.26	28.01	26.13	25.7	26.44	37.24	35.22	35.43
2-1-6)B8	23.27	23.4	22.17	21.15	22.15	22.78	21.43	22.09	31.06	23.38	23.34	23.9	23.03	24.31	24.52	28.18	28.57	28.71				26.82	29.17	29.27	32.19	31.56	32.09	28.62	27.14	29.17	35.07	33.12	33.4	26.91	27.16	26.42	34.14	34.01	31.94
2-1-6)B48	25.51	24.38	25.12	30.07	30.45	29.68	28.35	28.98	30.6	28.72	28.21	29.91	30.56	31.62	30.36	35.62	36.46	38.54				34.4	34.71	40.99				38.99	39.12	39.06				29.79	30.7	30.26	34.94	32.52	27.28
2-1-6)B50	24.3	24.3	23.54	24.72	24.8	23.13	22.38	23.63	31.6	24.05	24.65	24.64	24.19	24.4	24.29	28.59	28.76	28.43				29.16	28.97	29.19	29.11	28.53	29.33	26.37	26.8	26.2	32.27	32.43	33.3	26.32	25.86	24.94	36.95	34.41	30.05
2-1-7)B16	27.13	27.39	27.34	27.38	26.99	28.61	28.34	28.16	27.54	27.45	27.4	27.45	31.6	31.62	31.76	32.68	32.58	33.12				30.62	31.59	31.17	33.07	33.27	31.53	28.47	29.04	28.76	30.9	31.49	31.14	32.64	31.85	32.5	34.19	35.07	31.11
2-1-7)B18	26.73	26.54	26.49	26.12	26.28	26.2	26.45	27.36	27.58	25.91	26.1	26.06	30.12	30.11	30.36	31.8	31.67	32.16				29.69	29.35	29.55	28.53	28.72	28.45	30.51	30.68	31.29	30.72	31.24	30.39	31.38	29.48	30.76	37.7	38.45	32.02
2-1-7)B26	25.08	24.96	25.01	23.8	24.17	24.05	25.31	25.73	26.59	25.3	24.73	25.2	28.15	28.31	28.31	30.98	30.83	31.18				29.05	29.3	29.22	30.37	30.64	29.27	33.93	34.69	34.41			37.32	30.71	29.83	30.09	37.01	38.48	31.15
			1	0.00596195	0.00765172	0.00897421	8.1681	0.0128686	0.00718897	0.00317286	0.00461325	0.0165159	0.00042803	0.00026902	0.000516122	3.44978e+07	2.9478e-05	3.44978e+07				0.00146997	0.00042803	0.000182477	3.44978e+07	3.44978e+07	3.44978e+07	3.44978e+07	0.000161073	0.000372622	0.00145981	0.000997082	0.000235824	0.00293994	0.00377319	0.00820091	0.003545	0.000491678	0.000862015	3.44978e+07	3.44978e+07	3.44978e+07
			1	0.0458585	0.0843969	0.0474757	0.903335	0.0787451	0.0458585	0.0484733	0.0345142	0.0399222	0.00151479	0.0017766	0.00456026	0.00048603	1.49268e+08	0.000463011				0.00182655	1.49268e+08	0.000663937	1.49268e+08	0.000405878	1.49268e+08	0.000279151	0.000668555	0.000650273	0.00324702	0.000636891	0.00513056	0.00157912	0.0036028	0.00267422	0.0178657	0.0200999	0.00793988	1.49268e+08	1.49268e+08	1.49268e+08
			1	0.0065847	0.00715582	0.00485381	19.6075	0.0106969	0.00534844	0.00924785	0.00380822	0.0041963	0.000482673	0.000469474	0.000528186	4.72344e+07	4.72344e+07	4.72344e+07				0.00048603	4.72344e+07	0.000397525	4.72344e+07	4.72344e+07	4.72344e+07	4.72344e+07	4.72344e+07	0.000325137	0.000193327	0.000535559	0.000341301	0.00370409	0.00119675	0.0026374	0.00135577	0.000721523	0.000251585	4.72344e+07	4.72344e+07	0.000426057
			1	0.186425	0.218646	0.143256	2.12383	0.169184	0.0945137	0.218646	0.110849	0.258219	0.00784868	0.00790328	0.00570589	0.000157394	0.00030618	0.000272146				0.002103	0.00356142	0.00392434	1.26685e+08	1.26685e+08	1.26685e+08	0.000409646	0.000638364	1.26685e+08	0.0273307	0.0208569	0.0350769	0.0267683	0.0122308	0.00979775	0.573024	0.0212951	0.00628735	1.26685e+08	1.26685e+08	0.000137972
			1	0.22688	0.20166	0.241484	0.142595	0.0940779	0.0679209	0.183011	0.185565	0.0859714	0.0157337	0.0206173	0.0204749	0.0033076	0.00792156	0.00274306				0.00349619	0.00257716	0.00396078	8.7939e+07	8.7939e+07	8.7939e+07	8.7939e+07	8.7939e+07	8.7939e+07	8.7939e+07	8.7939e+07	8.7939e+07	0.0113592	0.01418	0.00699238	0.000943297	0.000385762	0.0066152	8.7939e+07	8.7939e+07	8.7939e+07
			1	0.0202397	0.0183679	0.0208087	0.0419069	0.0157701	0.0121183	0.0399222	0.0433848	0.0357313	0.000806149	0.00105637	0.00114007	0.000441082	0.00134641	0.000535559				0.000479339	0.00108607	0.00079505	0.000102175	5.20478e+07	5.20478e+07	5.20478e+07	5.20478e+07	5.20478e+07	5.20478e+07	5.20478e+07	5.20478e+07	0.00845097	0.00772277	0.00593446	0.0120346	0.00465609	0.000773309	5.20478e+07	5.20478e+07	5.20478e+07
			1	0.0859714	0.0693481	0.060371	0.169576	0.0813339	0.0953912	0.118257	0.147624	0.146604	0.00222805	0.00680118	0.00310756	0.00106126	0.000943297	0.00112178				0.00377319	0.00501338	0.00257716	3.33227e+07	0.000495097	3.33227e+07	0.00012039	0.000239116	3.33227e+07	3.33227e+07	3.33227e+07	3.33227e+07	0.0168629	0.0138882	0.0117597	0.0105985	0.00647906	0.000171441	3.33227e+07	3.33227e+07	3.33227e+07
			1	0.0018435	0.00103703	0.000753903	0.0127502	0.00493295	0.00795825	0.000392959	0.000255687	0.000473833	0.000212046	0.000168691	9.35869e-05	8.03505e-05	0.000110525	9.29405e-05				9.35085e+06	4.91856e-06	9.35085e+06	9.35085e+06	9.35085e+06	9.35085e+06	9.35085e+06	9.35085e+06	9.35085e+06	9.35085e+06	9.35085e+06	9.35085e+06	0.00169637	0.00582578	0.00196217	0.00109615	0.00363625	2.92069e-05	9.35085e+06	9.35085e+06	9.35085e+06
			1	0.136471	0.214146	0.142266	0.156764	0.141284	0.140308	0.242603	0.249423	0.227931	0.0098659	0.0051782	0.0118142	0.00239903	0.00543564	0.0072725				0.00532378	0.00460261	0.0082389	0.000536798	0.000167525	5.6693e+07	0.00323205	0.00447675	0.00287279	5.6693e+07	5.6693e+07	5.6693e+07	0.00615795	0.0050366	0.00423526	0.0594025	0.0668312	0.000713236	5.6693e+07	5.6693e+07	5.6693e+07
			1	0.153184	0.101063	0.0662164	0.138057	0.155322	0.0690284	0.127922	0.0750155	0.0809589	0.00593446	0.00715582	0.00772277	0.000659351	0.000528186	0.000999389				0.0122875	0.0198232	0.0183679	0.00162351	0.00190411	0.00405336	0.317171	0.281915	0.212176	9.06205e+07	0.000978821	0.000346066	0.0315402	0.0302553	0.0263388	0.0592654	0.0452272	0.069992	9.06205e+07	9.06205e+07	9.06205e+07
			2	0.0836205	0.0203335	0.03983	0.25	0.223756	0.295248	0.15822	0.112656	0.0748424	0.0392817	0.0243489	0.0252076	0.00237147	0.00132481	0.00119398				0.00342424	0.00361948	0.00319493	3.75715e-05	2.60204e-05	1.02786e-05	0.0349152	0.029977	0.0297699	6.90878e+06	6.90878e+06	6.90878e+06	0.0195052	0.0314674	0.0647041	0.00031992	0.000613776	0.000385762	6.90878e+06	6.90878e+06	6.90878e+06
			2	0.0663696	0.0623558	0.0510009	0.0778406	0.0614973	0.53465	0.151424	0.114758	0.183858	0.224793	0.198425	0.162292	0.00466686	0.00279423	0.00351238				0.0202865	0.0373348	0.0229823	0.00196217	0.00138746	0.00158277	0.0127502	0.0231421	0.0200072	0.0524347	0.0598156	0.035814	0.0143448	0.0114911	0.00952983	9.16609e-05	0.000206248	8.90798e+06	8.90798e+06	8.90798e+06	8.90798e+06
			2	2.71321	2.12874	1.95884	3.53081	3.45815	0.0358968	0.697372	0.876606	1.93187	0.395021	0.429283	0.812252	0.0660636	0.0351581	0.0633725				0.0575117	0.0547879	0.0374212	6.06136e-05	5.38759e-05	1.7167e-05	0.0301855	0.0287559	0.0308198	2.80819e-05	2.3614e-05	2.60204e-05	0.111105	0.072293	0.0842021	0.000198304	0.000175043	0.00015996	1.27424e-05	5.2723e+06	5.2723e+06
			2	0.329116	0.311362	0.378055	0.128218	0.100598	0.0682355	0.37285	0.177595	0.304955	0.0425902	0.0517129	0.0185385	0.00438462	0.00615795	0.0026435				0.00669206	0.00213236	0.00578554	1.67161e+08	1.67161e+08	1.67161e+08	0.000131438	0.000339728	1.67161e+08	1.67161e+08	1.67161e+08	1.67161e+08	0.00574557	0.00329997	0.00655434	1.07674	0.573024	0.50581	1.67161e+08	1.67161e+08	1.67161e+08
			2	0.0513556	0.0386515	0.0672961	0.0322774	0.039191	0.0456471	0.0389203	0.0437876	0.0316131	0.00341634	0.00615795	0.00198956	0.00102275	0.000842326	0.000105291				7.74449e+07	7.74449e+07	0.00307898	7.74449e+07	7.74449e+07	7.74449e+07	7.74449e+07	7.74449e+07	7.74449e+07	7.74449e+07	7.74449e+07	7.74449e+07	0.00153949	0.00186924	0.00178071	0.118805	0.23761	0.00790328	7.74449e+07	7.74449e+07	7.74449e+07
			2	0.0118142	0.0149539	0.0108713	0.0375945	0.02909	0.0223538	0.0122308	0.00979775	0.0114911	0.00197582	0.00173201	0.00316554	0.00012696	0.000616619	5.74844e+07				0.000684181	5.74844e+07	0.00105882	5.74844e+07	5.74844e+07	0.000409646	5.74844e+07	5.74844e+07	5.74844e+07	5.74844e+07	5.74844e+07	5.74844e+07	0.0040068	0.00457081	0.0050366	0.7457	0.681444	0.408007	5.74844e+07	5.74844e+07	5.74844e+07
			2	0.211686	0.260616	0.243164	0.29937	0.281265	0.180491	0.222211	0.231647	0.219151	0.0196408	0.0167465	0.0371627	0.00142977	0.00125335	0.0024551				0.0122591	0.0200535	0.0196408	0.00227487	0.0044871	0.00393342	0.444421	0.363493	0.392292	8.61293e+07	8.61293e+07	8.61293e+07	0.0174576	0.0132304	0.018453	1.27456	0.920188	2.26577	8.61293e+07	0.000609536	8.61293e+07
			2	0.515246	0.526072	0.571701	0.461158	0.310644	0.0464987	0.723635	0.595979	0.608502	0.0630803	0.0481384	0.053044	0.00534844	0.00336153	0.00452876				0.0313223	0.0296327	0.0300463	0.00302958	0.00229599	0.000696945	0.279968	0.250578	0.272312	8.16717e+07	8.16717e+07	8.16717e+07	0.0328795	0.0388305	0.0192811	0.00856895	0.00957397	0.185995	8.16717e+07	8.16717e+07	0.00107112
			2	0.2477	0.239263	0.126452	0.355191	0.154606	0.240927	0.538369	0.315709	0.40239	0.0212951	0.0394636	0.0191922	0.0010017	0.0018435	0.00094112				0.00702477	0.0068802	0.00547345	2.26772e+08	2.26772e+08	0.000647275	2.26772e+08	2.26772e+08	2.26772e+08	2.26772e+08	2.26772e+08	2.26772e+08	0.0167078	0.0144445	0.0130181	2.94173	1.00463	0.37285	2.26772e+08	2.26772e+08	2.26772e+08
			3	0.286512	0.380684	0.538369	0.20829	0.33371	0.00655434	0.605696	0.491978	0.943874	0.0794762	0.130007	0.0789272	0.00339274	0.00543564	0.00228541				0.0160272	0.0277122	0.0194602	0.00291289	0.00266189	0.00483143	0.000660876	0.000934619	0.000775098	7.08662e+06	7.08662e+06	7.08662e+06	0.00641946	0.00637511	0.00607318	7.08662e+06	7.08662e+06	0.00269905	7.08662e+06	7.08662e+06	6.75665e-05
			3	2.80241	2.70695	2.65124	0.235969	0.601513	0.565135	1.50177	1.31646	1.4406	0.251158	0.282567	0.229516	0.0119791	0.0123159	0.0124878				0.00348812	0.00460261	0.00486504	0.000112068	0.000212046	0.000203408	0.136471	0.127332	0.147283	8.08416e+06	8.08416e+06	8.08416e+06	0.0789272	0.0945137	0.0447077	0.000430013	0.00346403	0.00189533	8.08416e+06	8.08416e+06	8.08416e+06
			3	3.66378	3.39482	3.34808	0.202127	1.48796	1.45734	3.74076	2.89454	2.95536	0.533416	0.51883	0.634342	0.0270793	0.0298388	0.024918				0.0936442	0.0969465	0.103905	0.00459198	0.00465609	0.00380822	0.477421	0.467596	0.487452	3.3632e+07	3.3632e+07	3.3632e+07	0.206374	0.173539	0.247129	0.000978821	0.0324269	0.0455417	0.000411544	3.3632e+07	3.3632e+07
			3	0.274841	0.300756	0.263645	16.641	0.095833	0.11162	0.352737	0.235969	0.326842	0.112396	0.105599	0.112396	0.00361113	0.0040068	0.00392434				0.00818199	0.0089535	0.00742531	0.00763406	0.00620079	0.00858877	0.0262174	0.0294961	0.0162509	1.73288e+07	0.000108251	1.73288e+07	0.0121464	0.0229823	0.0241249	0.00148705	0.139339	0.109323	1.73288e+07	1.73288e+07	1.73288e+07
			3	1.4914	1.63203	1.28046	104.45	1.64338	1.63203	0.816014	0.899171	0.766664	0.338368	0.315709	0.304955	0.0338821	0.0297012	0.039191				0.0170589	0.0138561	0.0162509	1.63721e+08	0.000415365	1.63721e+08	0.565135	0.383332	0.347881	1.63721e+08	1.63721e+08	1.63721e+08	0.027905	0.0322774	0.0466062	0.00283324	0.217135	0.0554245	1.63721e+08	1.63721e+08	1.63721e+08
			4	16.641	32.8237	31.4866	25.223	89.0576	0.862542	11.5248	40.9748	20.3459	5.92439	7.87165	5.30248	0.383332	0.46544	0.317905				0.176369	0.185137	0.307076	0.886791	0.862542	1.4914	1.10701	2.12383	1.00463	0.388683	0.156764	0.37285	1.37237	1.8489	1.10701	0.000620908	0.0025183	0.00217717	1.00782e+08	1.00782e+08	1.00782e+08
			4	14.5876	7.29378	4.71307	12.0142	7.60352	0.0151627	3.10947	3.19688	2.16845	3.9632	1.63203	1.41095	0.11162	0.0851805	0.0773029				0.286512	0.0561982	0.0524347	0.00692806	0.0107216	0.00742531	0.0822789	0.229516	0.0561982	0.00094112	0.00363625	0.00299478	0.269184	0.226356	0.378055	0.00179309	0.00196217	0.0082389	3.39443e+07	3.39443e+07	3.39443e+07
			4	0.0454366	0.0349152	0.0595399	0.149685	0.0967228	0.0314674	0.115824	0.164938	0.0507658	0.032352	0.0155171	0.0371627	0.000969817	0.000541782	0.000128139				0.00225916	0.00182233	2.34509e-05	5.12128e+07	5.12128e+07	5.12128e+07	9.38034e-05	8.57205e-05	8.93607e-05	5.12128e+07	5.12128e+07	5.12128e+07	0.0551689	0.0293601	0.03983	0.00155378	0.00831539	0.314253	5.12128e+07	5.12128e+07	5.12128e+07
			4	0.471937	0.44648	1.42076	2.38943	1.00463	0.0040068	0.750886	0.4954	0.498846	0.681444	0.589134	0.63581	0.0322774	0.0286895	0.0360631				0.0217426	0.0248031	0.0212951	0.0225093	0.033648	0.0193257	0.150378	0.11162	0.169184	0.0025183	0.00225394	0.00123324	0.155681	0.214146	0.405189	9.82398e-05	0.000571352	0.0117326	1.3042e+07	1.3042e+07	1.3042e+07
			4	0.0644058	0.0843969	0.0274573	0.0331082	0.0375078	0.0576448	0.0613554	0.0635191	0.0613554	0.00345603	0.00340845	0.00309324	0.0016348	0.00175214	0.00120507				0.00681691	0.00348007	0.00465609	0.00124757	0.00108607	0.00362786	0.0302553	0.0203805	0.0247459	0.00561434	0.00372985	0.00475392	0.00168076	0.00290617	0.00185204	0.000573998	0.000311892	0.00485381	1.12493e+07	1.12493e+07	1.12493e+07
			4	0.632878	0.566442	0.598739	0.503478	0.267943	0.230047	0.732043	0.641713	0.659754	0.0395549	0.03983	0.0334929	0.0123444	0.0135084	0.00961832				0.0532897	0.0674518	0.0587202	0.11908	0.104386	0.125869	0.0301855	0.0268302	0.017579	0.0260965	0.018199	0.0328036	0.0165159	0.0616395	0.0253829	0.000206725	0.000122919	0.0105985	4.61555e+07	4.61555e+07	4.61555e+07
			4	6.06287	4.69134	5.09824	2.12874	1.59107	0.876606	2.14355	3.18215	2.2974	0.297302	0.266093	0.266093	0.0418102	0.0463914	0.0363979				0.15932	0.133972	0.14161	0.0638133	0.0529216	0.136787	0.00541058	0.00319493	0.00387927	8.85507e+07	8.85507e+07	0.000516122	0.0504151	0.0927827	0.0774817	0.000639841	0.000230971	0.0371627	8.85507e+07	8.85507e+07	8.85507e+07

## Sheet: qRT-PCR (3반복)
	GAPDH_1	GAPDH_2	GAPDH_3	Col1_1	Col1_2	Col1_3	Col2_1	Col2_2	Col2_3	Col3_1	Col3_2	Col3_3	Col4_1	Col4_2	Col4_3	Col5_1	Col5_2	Col5_3	MMP2_1	MMP2_2	MMP2_3	MMP7_1	MMP7_2	MMP7_3	MMP14_1	MMP14_2	MMP14_3	TIMP1_1	TIMP1_2	TIMP1_3
3-1-2)A6	25.13	25.15	24.69	28.53	28.84	29.04	27.55	28.61	28.38	28.07	27.75	27.76	33.8	32.19	33.32	34.87	35.04	34.79	33.04	32.63	33.59	38.01	37.02		30.88	31.16	31.4	31.55	32.26	37.5
3-1-2)A8	25.76	25.79	25.72	28.63	27.98	28.57	28.43	28.58	28.59	27.8	27.76	27.89	32.42	33.35	32.16	34.46	33.28	32.86	33.31	33.52	32.68	34.03	33.56	34.2	33.1	33.39	33.64	29.83	29.66	36.21
3-1-2)A10	25.84	27.98	25.48	29.14	29.74	30.35	29.29	29.12	30.29	29.4	30.17	30.06	33.83	33.56	33.45	37	37.32	36.4	32.78	32.09	32.2	28.09	28.26	28.67	31.42	31.48	31.68	30.51	30.9	30.27
2-1-6)B24	23.28	22.8	22.08	26.3	28.34	27.37	24.72	24.88	24.48	25.38	25.87	26.46	27.39	28.08	28.03	31.44	32.28	32.43	30.91	30.83	31.01	27.56	27.78	27.79	28.4	27.71	26.67	34.33	33.39	34.06
2-1-6)B41	22.86	23.36	23.04	27	27.09	27.38	26.77	27.11	23.99	25.81	26.21	25.53	25.24	25.42	25.71	30.83	31.57	31.24	28.71	27.83	28.53	29.38	28.52	28.73	29.21	29.53	29.8	36.5	35.33
2-1-6)B46	22.04	22.81	22.14	20.89	21.24	21.36	20.51	20.54	27.13	22.85	22.52	21.38	23.67	23.55	22.63	26.25	27.16	26.31	26.45	26.52	27.07	27.38	27.45	27.35	25.5	26.12	25.9	34.63	34.81	34.94
2-1-6)A9	23.69	23.56	23.66	21.46	21.51	21.54	25.03	23.68	23.77	22.36	22.55	22.42	24.94	24.77	25.07	29.33	29.29	29.27	31.11	30.71	30.63	25.82	25.92	25.71	26.61	26.35	27.43	34.13	31.12	31.99
2-1-6)A10	23.33	23.56	23.38	23.13	23.24	23.26	27.31	24.43	24.46	23.1	23.47	23.44	25.91	25.95	25.66	30.21	30.07	30.33	28.42	28.37	28.27	26.07	26.1	26.04	27.28	27.53	27.02	35	29.95	29.46
2-1-6)A22	25.46	25.45	25.47	25.91	25.78	25.97	19.99	27.43	27.21	25.55	26.13	25.66	27.2	27.29	27.2	32.16	32.01	32.04	30.98	30.85	31.12	29.3	29.13	29.99	30.41	29.49	29.42	33.44	26.89	27.24
2-1-6)B7	23.64	22.18	22.45	22.53	21.55	21.61	21.93	20.11	26.8	23.06	21.23	22.24	24.02	23.61	24.18	27.97	27.69	28.24	29.09	29.02	28.29	26.44	25.5	26.58	26.13	25.7	26.44	37.24	35.22	35.43
2-1-6)B8	23.27	23.4	22.17	21.15	22.15	22.78	21.43	22.09	31.06	23.38	23.34	23.9	23.03	24.31	24.52	28.18	28.57	28.71	26.82	29.17	29.27	28.62	27.14	29.17	26.91	27.16	26.42	34.14	34.01	31.94
2-1-6)B50	24.3	24.3	23.54	24.72	24.8	23.13	22.38	23.63	31.6	24.05	24.65	24.64	24.19	24.4	24.29	28.59	28.76	28.43	29.16	28.97	29.19	26.37	26.8	26.2	26.32	25.86	24.94	36.95	34.41	30.05
		v	1	0.00596195	0.00765172	0.00897421	8.1681	0.0128686	0.00718897	0.00317286	0.00461325	0.0165159	0.00042803	0.00026902	0.000516122	3.44978e+07	2.9478e-05	3.44978e+07	0.00146997	0.00042803	0.000182477	3.44978e+07	0.000161073	0.000372622	0.00293994	0.00377319	0.00820091	0.003545	0.000491678	0.000862015
		v	1	0.0458585	0.0843969	0.0474757	0.903335	0.0787451	0.0458585	0.0484733	0.0345142	0.0399222	0.00151479	0.0017766	0.00456026	0.00048603	1.49268e+08	0.000463011	0.00182655	1.49268e+08	0.000663937	0.000279151	0.000668555	0.000650273	0.00157912	0.0036028	0.00267422	0.0178657	0.0200999	0.00793988
		v	1	0.0065847	0.00715582	0.00485381	19.6075	0.0106969	0.00534844	0.00924785	0.00380822	0.0041963	0.000482673	0.000469474	0.000528186	4.72344e+07	4.72344e+07	4.72344e+07	0.00048603	4.72344e+07	0.000397525	4.72344e+07	4.72344e+07	0.000325137	0.00370409	0.00119675	0.0026374	0.00135577	0.000721523	0.000251585
			1	0.186425	0.218646	0.143256	2.12383	0.169184	0.0945137	0.218646	0.110849	0.258219	0.00784868	0.00790328	0.00570589	0.000157394	0.00030618	0.000272146	0.002103	0.00356142	0.00392434	0.000409646	0.000638364	1.26685e+08	0.0267683	0.0122308	0.00979775	0.573024	0.0212951	0.00628735
			1	0.22688	0.20166	0.241484	0.142595	0.0940779	0.0679209	0.183011	0.185565	0.0859714	0.0157337	0.0206173	0.0204749	0.0033076	0.00792156	0.00274306	0.00349619	0.00257716	0.00396078	8.7939e+07	8.7939e+07	8.7939e+07	0.0113592	0.01418	0.00699238	0.000943297	0.000385762	0.0066152
			1	0.0202397	0.0183679	0.0208087	0.0419069	0.0157701	0.0121183	0.0399222	0.0433848	0.0357313	0.000806149	0.00105637	0.00114007	0.000441082	0.00134641	0.000535559	0.000479339	0.00108607	0.00079505	5.20478e+07	5.20478e+07	5.20478e+07	0.00845097	0.00772277	0.00593446	0.0120346	0.00465609	0.000773309
			1	0.0859714	0.0693481	0.060371	0.169576	0.0813339	0.0953912	0.118257	0.147624	0.146604	0.00222805	0.00680118	0.00310756	0.00106126	0.000943297	0.00112178	0.00377319	0.00501338	0.00257716	0.00012039	0.000239116	3.33227e+07	0.0168629	0.0138882	0.0117597	0.0105985	0.00647906	0.000171441
			1	0.0018435	0.00103703	0.000753903	0.0127502	0.00493295	0.00795825	0.000392959	0.000255687	0.000473833	0.000212046	0.000168691	9.35869e-05	8.03505e-05	0.000110525	9.29405e-05	9.35085e+06	4.91856e-06	9.35085e+06	9.35085e+06	9.35085e+06	9.35085e+06	0.00169637	0.00582578	0.00196217	0.00109615	0.00363625	2.92069e-05
			1	0.136471	0.214146	0.142266	0.156764	0.141284	0.140308	0.242603	0.249423	0.227931	0.0098659	0.0051782	0.0118142	0.00239903	0.00543564	0.0072725	0.00532378	0.00460261	0.0082389	0.00323205	0.00447675	0.00287279	0.00615795	0.0050366	0.00423526	0.0594025	0.0668312	0.000713236
			1	0.153184	0.101063	0.0662164	0.138057	0.155322	0.0690284	0.127922	0.0750155	0.0809589	0.00593446	0.00715582	0.00772277	0.000659351	0.000528186	0.000999389	0.0122875	0.0198232	0.0183679	0.317171	0.281915	0.212176	0.0315402	0.0302553	0.0263388	0.0592654	0.0452272	0.069992
			2	0.0836205	0.0203335	0.03983	0.25	0.223756	0.295248	0.15822	0.112656	0.0748424	0.0392817	0.0243489	0.0252076	0.00237147	0.00132481	0.00119398	0.00342424	0.00361948	0.00319493	0.0349152	0.029977	0.0297699	0.0195052	0.0314674	0.0647041	0.00031992	0.000613776	0.000385762
		v	2	0.0663696	0.0623558	0.0510009	0.0778406	0.0614973	0.53465	0.151424	0.114758	0.183858	0.224793	0.198425	0.162292	0.00466686	0.00279423	0.00351238	0.0202865	0.0373348	0.0229823	0.0127502	0.0231421	0.0200072	0.0143448	0.0114911	0.00952983	9.16609e-05	0.000206248	8.90798e+06
			2	2.71321	2.12874	1.95884	3.53081	3.45815	0.0358968	0.697372	0.876606	1.93187	0.395021	0.429283	0.812252	0.0660636	0.0351581	0.0633725	0.0575117	0.0547879	0.0374212	0.0301855	0.0287559	0.0308198	0.111105	0.072293	0.0842021	0.000198304	0.000175043	0.00015996
			2	0.329116	0.311362	0.378055	0.128218	0.100598	0.0682355	0.37285	0.177595	0.304955	0.0425902	0.0517129	0.0185385	0.00438462	0.00615795	0.0026435	0.00669206	0.00213236	0.00578554	0.000131438	0.000339728	1.67161e+08	0.00574557	0.00329997	0.00655434	1.07674	0.573024	0.50581
		v	2	0.0513556	0.0386515	0.0672961	0.0322774	0.039191	0.0456471	0.0389203	0.0437876	0.0316131	0.00341634	0.00615795	0.00198956	0.00102275	0.000842326	0.000105291	7.74449e+07	7.74449e+07	0.00307898	7.74449e+07	7.74449e+07	7.74449e+07	0.00153949	0.00186924	0.00178071	0.118805	0.23761	0.00790328
			2	0.0118142	0.0149539	0.0108713	0.0375945	0.02909	0.0223538	0.0122308	0.00979775	0.0114911	0.00197582	0.00173201	0.00316554	0.00012696	0.000616619	5.74844e+07	0.000684181	5.74844e+07	0.00105882	5.74844e+07	5.74844e+07	5.74844e+07	0.0040068	0.00457081	0.0050366	0.7457	0.681444	0.408007
			2	0.211686	0.260616	0.243164	0.29937	0.281265	0.180491	0.222211	0.231647	0.219151	0.0196408	0.0167465	0.0371627	0.00142977	0.00125335	0.0024551	0.0122591	0.0200535	0.0196408	0.444421	0.363493	0.392292	0.0174576	0.0132304	0.018453	1.27456	0.920188	2.26577
		v	2	0.515246	0.526072	0.571701	0.461158	0.310644	0.0464987	0.723635	0.595979	0.608502	0.0630803	0.0481384	0.053044	0.00534844	0.00336153	0.00452876	0.0313223	0.0296327	0.0300463	0.279968	0.250578	0.272312	0.0328795	0.0388305	0.0192811	0.00856895	0.00957397	0.185995
			2	0.2477	0.239263	0.126452	0.355191	0.154606	0.240927	0.538369	0.315709	0.40239	0.0212951	0.0394636	0.0191922	0.0010017	0.0018435	0.00094112	0.00702477	0.0068802	0.00547345	2.26772e+08	2.26772e+08	2.26772e+08	0.0167078	0.0144445	0.0130181	2.94173	1.00463	0.37285
			3	0.286512	0.380684	0.538369	0.20829	0.33371	0.00655434	0.605696	0.491978	0.943874	0.0794762	0.130007	0.0789272	0.00339274	0.00543564	0.00228541	0.0160272	0.0277122	0.0194602	0.000660876	0.000934619	0.000775098	0.00641946	0.00637511	0.00607318	7.08662e+06	7.08662e+06	0.00269905
		v	3	2.80241	2.70695	2.65124	0.235969	0.601513	0.565135	1.50177	1.31646	1.4406	0.251158	0.282567	0.229516	0.0119791	0.0123159	0.0124878	0.00348812	0.00460261	0.00486504	0.136471	0.127332	0.147283	0.0789272	0.0945137	0.0447077	0.000430013	0.00346403	0.00189533
		v	3	3.66378	3.39482	3.34808	0.202127	1.48796	1.45734	3.74076	2.89454	2.95536	0.533416	0.51883	0.634342	0.0270793	0.0298388	0.024918	0.0936442	0.0969465	0.103905	0.477421	0.467596	0.487452	0.206374	0.173539	0.247129	0.000978821	0.0324269	0.0455417
			3	0.274841	0.300756	0.263645	16.641	0.095833	0.11162	0.352737	0.235969	0.326842	0.112396	0.105599	0.112396	0.00361113	0.0040068	0.00392434	0.00818199	0.0089535	0.00742531	0.0262174	0.0294961	0.0162509	0.0121464	0.0229823	0.0241249	0.00148705	0.139339	0.109323
		v	3	1.4914	1.63203	1.28046	104.45	1.64338	1.63203	0.816014	0.899171	0.766664	0.338368	0.315709	0.304955	0.0338821	0.0297012	0.039191	0.0170589	0.0138561	0.0162509	0.565135	0.383332	0.347881	0.027905	0.0322774	0.0466062	0.00283324	0.217135	0.0554245
			4	16.641	32.8237	31.4866	25.223	89.0576	0.862542	11.5248	40.9748	20.3459	5.92439	7.87165	5.30248	0.383332	0.46544	0.317905	0.176369	0.185137	0.307076	1.10701	2.12383	1.00463	1.37237	1.8489	1.10701	0.000620908	0.0025183	0.00217717
			4	14.5876	7.29378	4.71307	12.0142	7.60352	0.0151627	3.10947	3.19688	2.16845	3.9632	1.63203	1.41095	0.11162	0.0851805	0.0773029	0.286512	0.0561982	0.0524347	0.0822789	0.229516	0.0561982	0.269184	0.226356	0.378055	0.00179309	0.00196217	0.0082389
			4	0.0454366	0.0349152	0.0595399	0.149685	0.0967228	0.0314674	0.115824	0.164938	0.0507658	0.032352	0.0155171	0.0371627	0.000969817	0.000541782	0.000128139	0.00225916	0.00182233	2.34509e-05	9.38034e-05	8.57205e-05	8.93607e-05	0.0551689	0.0293601	0.03983	0.00155378	0.00831539	0.314253
		v	4	0.471937	0.44648	1.42076	2.38943	1.00463	0.0040068	0.750886	0.4954	0.498846	0.681444	0.589134	0.63581	0.0322774	0.0286895	0.0360631	0.0217426	0.0248031	0.0212951	0.150378	0.11162	0.169184	0.155681	0.214146	0.405189	9.82398e-05	0.000571352	0.0117326
		v	4	0.0644058	0.0843969	0.0274573	0.0331082	0.0375078	0.0576448	0.0613554	0.0635191	0.0613554	0.00345603	0.00340845	0.00309324	0.0016348	0.00175214	0.00120507	0.00681691	0.00348007	0.00465609	0.0302553	0.0203805	0.0247459	0.00168076	0.00290617	0.00185204	0.000573998	0.000311892	0.00485381
		v	4	0.632878	0.566442	0.598739	0.503478	0.267943	0.230047	0.732043	0.641713	0.659754	0.0395549	0.03983	0.0334929	0.0123444	0.0135084	0.00961832	0.0532897	0.0674518	0.0587202	0.0301855	0.0268302	0.017579	0.0165159	0.0616395	0.0253829	0.000206725	0.000122919	0.0105985
			4	6.06287	4.69134	5.09824	2.12874	1.59107	0.876606	2.14355	3.18215	2.2974	0.297302	0.266093	0.266093	0.0418102	0.0463914	0.0363979	0.15932	0.133972	0.14161	0.00541058	0.00319493	0.00387927	0.0504151	0.0927827	0.0774817	0.000639841	0.000230971	0.0371627

## Sheet: qRT-PCR(MMP7, TIMP1 3반복)
	GAPDH_1	GAPDH_2	GAPDH_3	MMP7_1	MMP7_2	MMP7_3	TIMP1_1	TIMP1_2	TIMP1_3
3-1-1)A12	27.16	27.19	27.11	38.96	37.7	37.74	32.96	32.79	34.13
3-1-2)A8	25.76	25.79	25.72	34.03	33.56	34.2	29.83	29.66	36.21
3-1-2)A10	25.84	27.98	25.48	28.09	28.26	28.67	30.51	30.9	30.27
2-1-6)B24	23.28	22.8	22.08	27.56	27.78	27.79	34.33	33.39	34.06
2-1-6)B46	22.04	22.81	22.14	27.38	27.45	27.35	34.63	34.81	34.94
3-1-1)B13	26.47	26.56	26.05	27.53	27.82	27.71	26.01	26.48	25.18
2-1-6)A9	23.69	23.56	23.66	25.82	25.92	25.71	34.13	31.12	31.99
2-1-6)A10	23.33	23.56	23.38	26.07	26.1	26.04	35	29.95	29.46
2-1-6)A22	25.46	25.45	25.47	29.3	29.13	29.99	33.44	26.89	27.24
2-1-6)B7	23.64	22.18	22.45	26.44	25.5	26.58	37.24	35.22	35.43
2-1-6)B8	23.27	23.4	22.17	28.62	27.14	29.17	34.14	34.01	31.94
2-1-6)B50	24.3	24.3	23.54	26.37	26.8	26.2	36.95	34.41	30.05

## Sheet: Col1α1
			GAPDH_1	GAPDH_2	GAPDH_3	Col1_1	Col1_2	Col1_3		Sham	COL1	GAPDH	GAPDH Average	dCT	dCT Average	ddCT	Normalize	Normazlied Average	Colum	Colum Average	STDEV	SQRT	T-test		Sham	Ex	LPS	Ex+LPS
	Sham	3-1-2)A6	25.13	25.15	24.69	28.53	28.84	29.04			28.53	25.13	25.7267	2.80333	3.25333	-0.45	1.36604	1.10032	1.2415	1	0.430314	0.143438		Colum Average	1	8.80633	24.909	16.9645
		3-1-2)A8	25.76	25.79	25.72	28.63	27.98	28.57			28.84	25.15		3.11333		-0.14	1.10191		1.00144					SQRT	0.143438	4.26558	7.84574	3.93122
		3-1-2)A10	25.84	27.98	25.48	29.14	29.74	30.35			29.04	24.69		3.31333		0.06	0.959264		0.871806
	Ex	2-1-6)B24	23.28	22.8	22.08	26.3	28.34	27.37			28.63	25.76		2.90333		-0.35	1.27456		1.15836
		2-1-6)B41	22.86	23.36	23.04	27	27.09	27.38			27.98	25.79		2.25333		-1	2		1.81766
		2-1-6)B46	22.04	22.81	22.14	20.89	21.24	21.36			28.57	25.72		2.84333		-0.41	1.32869		1.20755
	LPS	2-1-6)A9	23.69	23.56	23.66	21.46	21.51	21.54			29.14	25.84		3.41333		0.16	0.895025		0.813423
		2-1-6)A10	23.33	23.56	23.38	23.13	23.24	23.26			29.74	27.98		4.01333		0.76	0.590496		0.536659
		2-1-6)A22	25.46	25.45	25.47	25.91	25.78	25.97			30.35	25.48		4.62333		1.37	0.386891		0.351617
	Ex+LPS	2-1-6)B7	23.64	22.18	22.45	22.53	21.55	21.61		Ex	26.3	23.28	22.7122	3.58778	2.50667	0.334444	0.793089	9.68977	0.720782	8.80633	12.7967	4.26558	0.139122
		2-1-6)B8	23.27	23.4	22.17	21.15	22.15	22.78			28.34	22.8		5.62778		2.37444	0.192851		0.175268
		2-1-6)B50	24.3	24.3	23.54	24.72	24.8	23.13			27.37	22.08		4.65778		1.40444	0.377764		0.343322
											27	22.86		4.28778		1.03444	0.488204		0.443693
											27.09	23.36		4.37778		1.12444	0.458679		0.41686
											27.38	23.04		4.66778		1.41444	0.375154		0.34095
											20.89	22.04		-1.82222		-5.07556	33.7205		30.6462
											21.24	22.81		-1.47222		-4.72556	26.4566		24.0445
											21.36	22.14		-1.35222		-4.60556	24.345		22.1254
										LPS	21.46	23.69	24.1733	-2.71333	-0.64	-5.96667	62.5382	27.4078	56.8365	24.909	23.5372	7.84574	0.00768878		다중 비교
											21.51	23.56		-2.66333		-5.91667	60.408		54.9004						종속 변수: VAR00002
											21.54	23.66		-2.63333		-5.88667	59.1648		53.7706						(I) COL1			평균차(I-J)	표준오차	유의확률	95% 신뢰구간
											23.13	23.33		-1.04333		-4.29667	19.6529		17.8611												하한값	상한값
											23.24	23.56		-0.933333		-4.18667	18.2101		16.5498						Tukey HSD	Sham	Ex	-7.80633	6.90021	0.673243	-26.5015	10.8888
											23.26	23.38		-0.913333		-4.16667	17.9594		16.322								LPS	-23.90899*	6.90021	0.00792802	-42.6042	-5.21382
											25.91	25.46		1.73667		-1.51667	2.86129		2.60042								Ex+LPS	-15.9645	6.90021	0.11608	-34.6597	2.73062
											25.78	25.45		1.60667		-1.64667	3.13109		2.84562							Ex	Sham	7.80633	6.90021	0.673243	-10.8888	26.5015
											25.97	25.47		1.79667		-1.45667	2.74473		2.49449								LPS	-16.1027	6.90021	0.111518	-34.7978	2.5925
										Ex+LPS	22.53	23.64	23.25	-0.72	-0.536667	-3.97333	15.707	18.6664	14.2749	16.9645	11.7937	3.93122	0.000913123				Ex+LPS	-8.15822	6.90021	0.642163	-26.8534	10.5369
											21.55	22.18		-1.7		-4.95333	30.9815		28.1568							LPS	Sham	23.90899*	6.90021	0.00792802	5.21382	42.6042
											21.61	22.45		-1.64		-4.89333	29.7194		27.0098								Ex	16.1027	6.90021	0.111518	-2.5925	34.7978
											21.15	23.27		-2.1		-5.35333	40.8803		37.1531								Ex+LPS	7.94444	6.90021	0.661093	-10.7507	26.6396
											22.15	23.4		-1.1		-4.35333	20.4401		18.5766							Ex+LPS	Sham	15.9645	6.90021	0.11608	-2.73062	34.6597
											22.78	22.17		-0.47		-3.72333	13.2079		12.0037								Ex	8.15822	6.90021	0.642163	-10.5369	26.8534
											24.72	24.3		1.47		-1.78333	3.44221		3.12837								LPS	-7.94444	6.90021	0.661093	-26.6396	10.7507
											24.8	24.3		1.55		-1.70333	3.25653		2.95962						*. 평균차는 0.05 수준에서 유의합니다.
											23.13	23.54		-0.12		-3.37333	10.3627		9.41794

## Sheet: Col2α1
			GAPDH_1	GAPDH_2	GAPDH_3	Col2_1	Col2_2	Col2_3		Sham	COL2	GAPDH	GAPDH Average	dCT	dCT Average	ddCT	Normalize	Normazlied Average	Colum	Colum Average	STDEV	SQRT	T-test		Sham	Ex	LPS	Ex+LPS
	Sham	3-1-2)A6	25.13	25.15	24.69	27.55	28.61	28.38			27.55	25.13	25.7267	1.82333	3.03333	-1.21	2.31338	1.11747	2.07019	1	0.487439	0.16248		Colum Average	1	8.49908	19.0872	16.0905
		3-1-2)A8	25.76	25.79	25.72	28.43	28.58	28.59			28.61	25.15		2.88333		-0.15	1.10957		0.992929					SQRT	0.16248	4.70985	14.3036	6.79463
		3-1-2)A10	25.84	27.98	25.48	29.29	29.12	30.29			28.38	24.69		2.65333		-0.38	1.30134		1.16454
	Ex	2-1-6)B24	23.28	22.8	22.08	24.72	24.88	24.48			28.43	25.76		2.70333		-0.33	1.25701		1.12487
		2-1-6)B41	22.86	23.36	23.04	26.77	27.11	23.99			28.58	25.79		2.85333		-0.18	1.13288		1.01379
		2-1-6)B46	22.04	22.81	22.14	20.51	20.54	27.13			28.59	25.72		2.86333		-0.17	1.12506		1.00679
	LPS	2-1-6)A9	23.69	23.56	23.66	25.03	23.68	23.77			29.29	25.84		3.56333		0.53	0.692555		0.619752
		2-1-6)A10	23.33	23.56	23.38	27.31	24.43	24.46			29.12	27.98		3.39333		0.36	0.779165		0.697257
		2-1-6)A22	25.46	25.45	25.47	19.99	27.43	27.21			30.29	25.48		4.56333		1.53	0.346277		0.309876
	Ex+LPS	2-1-6)B7	23.64	22.18	22.45	21.93	20.11	26.8		Ex	24.72	23.28	22.7122	2.00778	1.74667	-1.02556	2.03574	9.49747	1.82174	8.49908	14.1296	4.70985	0.193383
		2-1-6)B8	23.27	23.4	22.17	21.43	22.09	31.06			24.88	22.8		2.16778		-0.865556	1.82204		1.6305
		2-1-6)B50	24.3	24.3	23.54	22.38	23.63	31.6			24.48	22.08		1.76778		-1.26556	2.4042		2.15146
											26.77	22.86		4.05778		1.02444	0.4916		0.439921
											27.11	23.36		4.39778		1.36444	0.388384		0.347556
											23.99	23.04		1.27778		-1.75556	3.37656		3.02161
											20.51	22.04		-2.20222		-5.23556	37.6755		33.715
											20.54	22.81		-2.17222		-5.20556	36.9002		33.0211
											27.13	22.14		4.41778		1.38444	0.383037		0.342771
										LPS	25.03	23.69	24.1733	0.856667	0.638889	-2.17667	4.52108	21.3294	4.04581	19.0872	42.9107	14.3036	0.22418		다중 비교
											23.68	23.56		-0.493333		-3.52667	11.5248		10.3133						종속 변수: VAR00002
											23.77	23.66		-0.403333		-3.43667	10.8278		9.68955						(I) COL2			평균차(I-J)	표준오차	유의확률	95% 신뢰구간
											27.31	23.33		3.13667		0.103333	0.93088		0.833024												하한값	상한값
											24.43	23.56		0.256667		-2.77667	6.85267		6.1323						Tukey HSD	Sham	Ex	-7.49908	11.6826	0.917583	-39.1516	24.1534
											24.46	23.38		0.286667		-2.74667	6.71165		6.0061								LPS	-18.0872	11.6826	0.421721	-49.7397	13.5652
											19.99	25.46		-4.18333		-7.21667	148.742		133.106								Ex+LPS	-15.0905	11.6826	0.574753	-46.743	16.5619
											27.43	25.45		3.25667		0.223333	0.856584		0.766538							Ex	Sham	7.49908	11.6826	0.917583	-24.1534	39.1516
											27.21	25.47		3.03667		0.00333333	0.997692		0.892812								LPS	-10.5882	11.6826	0.801581	-42.2406	21.0643
										Ex+LPS	21.93	23.64	23.25	-1.32	1.30889	-4.35333	20.4401	17.9807	18.2914	16.0905	20.3839	6.79463	0.0411887				Ex+LPS	-7.59146	11.6826	0.91484	-39.2439	24.061
											20.11	22.18		-3.14		-6.17333	72.1703		64.5836							LPS	Sham	18.0872	11.6826	0.421721	-13.5652	49.7397
											26.8	22.45		3.55		0.516667	0.698985		0.625506								Ex	10.5882	11.6826	0.801581	-21.0643	42.2406
											21.43	23.27		-1.82		-4.85333	28.9067		25.868								Ex+LPS	2.9967	11.6826	0.993962	-28.6558	34.6492
											22.09	23.4		-1.16		-4.19333	18.2944		16.3713							Ex+LPS	Sham	15.0905	11.6826	0.574753	-16.5619	46.743
											31.06	22.17		7.81		4.77667	0.0364821		0.032647								Ex	7.59146	11.6826	0.91484	-24.061	39.2439
											22.38	24.3		-0.87		-3.90333	14.9631		13.3901								LPS	-2.9967	11.6826	0.993962	-34.6492	28.6558
											23.63	24.3		0.38		-2.65333	6.29119		5.62985
											31.6	23.54		8.35		5.31667	0.0250913		0.0224537

## Sheet: Col3α1
			GAPDH_1	GAPDH_2	GAPDH_3	Col3_1	Col3_2	Col3_3		Sham	COL3	GAPDH	GAPDH Average	dCT	dCT Average	ddCT	Normalize	Normazlied Average	Colum	Colum Average	STDEV	SQRT	T-test		Sham	Ex	LPS	Ex+LPS
	Sham	3-1-2)A6	25.13	25.15	24.69	28.07	27.75	27.76			28.07	25.13	25.7267	2.34333	2.79111	-0.447778	1.36394	1.20469	1.13219	1	0.510174	0.170058		Colum Average	1	3.35819	10.445	7.04533
		3-1-2)A8	25.76	25.79	25.72	27.8	27.76	27.89			27.75	25.15		2.02333		-0.767778	1.70265		1.41335					SQRT	0.170058	1.58527	2.50179	2.24753
		3-1-2)A10	25.84	27.98	25.48	29.4	30.17	30.06			27.76	24.69		2.03333		-0.757778	1.69088		1.40358
	Ex	2-1-6)B24	23.28	22.8	22.08	25.38	25.87	26.46			27.8	25.76		2.07333		-0.717778	1.64465		1.3652
		2-1-6)B41	22.86	23.36	23.04	25.81	26.21	25.53			27.76	25.79		2.03333		-0.757778	1.69088		1.40358
		2-1-6)B46	22.04	22.81	22.14	22.85	22.52	21.38			27.89	25.72		2.16333		-0.627778	1.54518		1.28264
	LPS	2-1-6)A9	23.69	23.56	23.66	22.36	22.55	22.42			29.4	25.84		3.67333		0.882222	0.542531		0.450349
		2-1-6)A10	23.33	23.56	23.38	23.1	23.47	23.44			30.17	27.98		4.44333		1.65222	0.31815		0.264092
		2-1-6)A22	25.46	25.45	25.47	25.55	26.13	25.66			30.06	25.48		4.33333		1.54222	0.343356		0.285016
	Ex+LPS	2-1-6)B7	23.64	22.18	22.45	23.06	21.23	22.24		Ex	25.38	23.28	22.7122	2.66778	1.95556	-0.123333	1.08925	4.04559	0.904173	3.35819	4.75581	1.58527	0.255807
		2-1-6)B8	23.27	23.4	22.17	23.38	23.34	23.9			25.87	22.8		3.15778		0.366667	0.775572		0.643794
		2-1-6)B50	24.3	24.3	23.54	24.05	24.65	24.64			26.46	22.08		3.74778		0.956667	0.515246		0.4277
											25.81	22.86		3.09778		0.306667	0.808508		0.671133
											26.21	23.36		3.49778		0.706667	0.612734		0.508624
											25.53	23.04		2.81778		0.0266667	0.981686		0.814886
											22.85	22.04		0.137778		-2.65333	6.29119		5.22225
											22.52	22.81		-0.192222		-2.98333	7.90811		6.56443
											21.38	22.14		-1.33222		-4.12333	17.428		14.4668
										LPS	22.36	23.69	24.1733	-1.81333	-0.32	-4.60444	24.3263	12.583	20.193	10.445	7.50536	2.50179	0.00168751		다중 비교
											22.55	23.56		-1.62333		-4.41444	21.3246		17.7013						종속 변수: VAR00002
											22.42	23.66		-1.75333		-4.54444	23.3353		19.3704						(I) COL3			평균차(I-J)	표준오차	유의확률	95% 신뢰구간
											23.1	23.33		-1.07333		-3.86444	14.5651		12.0903												하한값	상한값
											23.47	23.56		-0.703333		-3.49444	11.2702		9.35528						Tukey HSD	Sham	Ex	-2.35819	2.63176	0.806918	-9.48859	4.7722
											23.44	23.38		-0.733333		-3.52444	11.507		9.55186								LPS	-9.44502*	2.63176	0.00573371	-16.5754	-2.31463
											25.55	25.46		1.37667		-1.41444	2.66557		2.21266								Ex+LPS	-6.04533	2.63176	0.119971	-13.1757	1.08506
											26.13	25.45		1.95667		-0.834444	1.78317		1.48019							Ex	Sham	2.35819	2.63176	0.806918	-4.7722	9.48859
											25.66	25.47		1.48667		-1.30444	2.46989		2.05022								LPS	-7.08683	2.63176	0.0518943	-14.2172	0.0435667
										Ex+LPS	23.06	23.64	23.25	-0.19	0.137778	-2.98111	7.89594	8.48744	6.55433	7.04533	6.7426	2.24753	0.0163607				Ex+LPS	-3.68714	2.63176	0.507938	-10.8175	3.44326
											21.23	22.18		-2.02		-4.81111	28.073		23.3031							LPS	Sham	9.44502*	2.63176	0.00573371	2.31463	16.5754
											22.24	22.45		-1.01		-3.80111	13.9395		11.5711								Ex	7.08683	2.63176	0.0518943	-0.0435667	14.2172
											23.38	23.27		0.13		-2.66111	6.3252		5.25048								Ex+LPS	3.39969	2.63176	0.5747	-3.7307	10.5301
											23.34	23.4		0.09		-2.70111	6.50303		5.39809							Ex+LPS	Sham	6.04533	2.63176	0.119971	-1.08506	13.1757
											23.9	22.17		0.65		-2.14111	4.41102		3.66153								Ex	3.68714	2.63176	0.507938	-3.44326	10.8175
											24.05	24.3		0.8		-1.99111	3.97543		3.29996								LPS	-3.39969	2.63176	0.5747	-10.5301	3.7307
											24.65	24.3		1.4		-1.39111	2.62281		2.17716						*. 평균차는 0.05 수준에서 유의합니다.
											24.64	23.54		1.39		-1.40111	2.64105		2.1923

## Sheet: Col4α1
			GAPDH_1	GAPDH_2	GAPDH_3	Col4_1	Col4_2	Col4_3		Sham	COL4	GAPDH	GAPDH Average	dCT	dCT Average	ddCT	Normalize	Normazlied Average	Colum	Colum Average	STDEV	SQRT	T-test		Sham	Ex	LPS	Ex+LPS
	Sham	3-1-2)A6	25.13	25.15	24.69	33.8	32.19	33.32			33.8	25.13	25.7267	8.07333	7.39333	0.68	0.624165	1.10738	0.563641	1	0.498824	0.166275		Colum Average	1	45.0898	52.2188	91.2187
		3-1-2)A8	25.76	25.79	25.72	32.42	33.35	32.16			32.19	25.15		6.46333		-0.93	1.90528		1.72052					SQRT	0.166275	17.6835	10.6219	11.9637
		3-1-2)A10	25.84	27.98	25.48	33.83	33.56	33.45			33.32	24.69		7.59333		0.2	0.870551		0.786134
	Ex	2-1-6)B24	23.28	22.8	22.08	27.39	28.08	28.03			32.42	25.76		6.69333		-0.7	1.6245		1.46698
		2-1-6)B41	22.86	23.36	23.04	25.24	25.42	25.71			33.35	25.79		7.62333		0.23	0.852635		0.769956
		2-1-6)B46	22.04	22.81	22.14	23.67	23.55	22.63			32.16	25.72		6.43333		-0.96	1.94531		1.75668
	LPS	2-1-6)A9	23.69	23.56	23.66	24.94	24.77	25.07			33.83	25.84		8.10333		0.71	0.61132		0.552041
		2-1-6)A10	23.33	23.56	23.38	25.91	25.95	25.66			33.56	27.98		7.83333		0.44	0.737135		0.665656
		2-1-6)A22	25.46	25.45	25.47	27.2	27.29	27.2			33.45	25.48		7.72333		0.33	0.795536		0.718394
	Ex+LPS	2-1-6)B7	23.64	22.18	22.45	24.02	23.61	24.18		Ex	27.39	23.28	22.7122	4.67778	2.81222	-2.71556	6.56846	49.9316	5.93153	45.0898	53.0506	17.6835	0.0470692
		2-1-6)B8	23.27	23.4	22.17	23.03	24.31	24.52			28.08	22.8		5.36778		-2.02556	4.07149		3.67668
		2-1-6)B50	24.3	24.3	23.54	24.19	24.4	24.29			28.03	22.08		5.31778		-2.07556	4.21507		3.80634
											25.24	22.86		2.52778		-4.86556	29.1527		26.3258
											25.42	23.36		2.70778		-4.68556	25.7331		23.2378
											25.71	23.04		2.99778		-4.39556	21.0472		19.0063
											23.67	22.04		0.957778		-6.43556	86.5556		78.1624
											23.55	22.81		0.837778		-6.55556	94.063		84.9418
											22.63	22.14		-0.0822222		-7.47556	177.978		160.72
										LPS	24.94	23.69	24.1733	0.766667	1.82556	-6.62667	98.8156	57.8261	89.2336	52.2188	31.8656	10.6219	0.000187941		다중 비교
											24.77	23.56		0.596667		-6.79667	111.173		100.393						종속 변수: VAR00002
											25.07	23.66		0.896667		-6.49667	90.3008		81.5444						(I) COL4			평균차(I-J)	표준오차	유의확률	95% 신뢰구간
											25.91	23.33		1.73667		-5.65667	50.446		45.5543												하한값	상한값
											25.95	23.56		1.77667		-5.61667	49.0665		44.3086						Tukey HSD	Sham	Ex	-44.0898	16.8625	0.0617183	-89.7765	1.59689
											25.66	23.38		1.48667		-5.90667	59.9907		54.1735								LPS	-51.21878*	16.8625	0.02321	-96.9055	-5.53207
											27.2	25.46		3.02667		-4.36667	20.6299		18.6295								Ex+LPS	-90.21874*	16.8625	4.096e-05	-135.905	-44.532
											27.29	25.45		3.11667		-4.27667	19.3823		17.5028							Ex	Sham	44.0898	16.8625	0.0617183	-1.59689	89.7765
											27.2	25.47		3.02667		-4.36667	20.6299		18.6295								LPS	-7.12896	16.8625	0.974173	-52.8157	38.5578
										Ex+LPS	24.02	23.64	23.25	0.77	0.811111	-6.62333	98.5875	101.014	89.0276	91.2187	35.8912	11.9637	1.18471e-06				Ex+LPS	-46.12891*	16.8625	0.0471245	-91.8156	-0.442203
											23.61	22.18		0.36		-7.03333	130.992		118.29							LPS	Sham	51.21878*	16.8625	0.02321	5.53207	96.9055
											24.18	22.45		0.93		-6.46333	88.2383		79.682								Ex	7.12896	16.8625	0.974173	-38.5578	52.8157
											23.03	23.27		-0.22		-7.61333	195.813		176.825								Ex+LPS	-39	16.8625	0.116269	-84.6867	6.68676
											24.31	23.4		1.06		-6.33333	80.6349		72.8159							Ex+LPS	Sham	90.21874*	16.8625	4.096e-05	44.532	135.905
											24.52	22.17		1.27		-6.12333	69.7119		62.952								Ex	46.12891*	16.8625	0.0471245	0.442203	91.8156
											24.19	24.3		0.94		-6.45333	87.6288		79.1316								LPS	39	16.8625	0.116269	-6.68676	84.6867
											24.4	24.3		1.15		-6.24333	75.7584		68.4122						*. 평균차는 0.05 수준에서 유의합니다.
											24.29	23.54		1.04		-6.35333	81.7606		73.8323

## Sheet: Col5α1
			GAPDH_1	GAPDH_2	GAPDH_3	Col5_1	Col5_2	Col5_3		Sham	COL5	GAPDH	GAPDH Average	dCT	dCT Average	ddCT	Normalize	Normazlied Average	Colum	Colum Average	STDEV	SQRT	T-test		Sham	Ex	LPS	Ex+LPS
	Sham	3-1-2)A6	25.13	25.15	24.69	34.87	35.04	34.79			34.87	25.13	25.7267	9.14333	9.38667	-0.243333	1.18372	1.58759	0.745613	1	0.985504	0.328501		Colum Average	1	10.6744	6.77971	12.6608
		3-1-2)A8	25.76	25.79	25.72	34.46	33.28	32.86			35.04	25.15		9.31333		-0.0733333	1.05214		0.662732					SQRT	0.328501	5.11607	1.49647	1.11995
		3-1-2)A10	25.84	27.98	25.48	37	37.32	36.4			34.79	24.69		9.06333		-0.323333	1.25122		0.788126
	Ex	2-1-6)B24	23.28	22.8	22.08	31.44	32.28	32.43			34.46	25.76		8.73333		-0.653333	1.5728		0.990685
		2-1-6)B41	22.86	23.36	23.04	30.83	31.57	31.24			33.28	25.79		7.55333		-1.83333	3.56359		2.24466
		2-1-6)B46	22.04	22.81	22.14	26.25	27.16	26.31			32.86	25.72		7.13333		-2.25333	4.76783		3.0032
	LPS	2-1-6)A9	23.69	23.56	23.66	29.33	29.29	29.27			37	25.84		11.2733		1.88667	0.270431		0.170341
		2-1-6)A10	23.33	23.56	23.38	30.21	30.07	30.33			37.32	27.98		11.5933		2.20667	0.216634		0.136455
		2-1-6)A22	25.46	25.45	25.47	32.16	32.01	32.04			36.4	25.48		10.6733		1.28667	0.409897		0.258189
	Ex+LPS	2-1-6)B7	23.64	22.18	22.45	27.97	27.69	28.24		Ex	31.44	23.28	22.7122	8.72778	7.23333	-0.658889	1.57887	16.9465	0.994507	10.6744	15.3482	5.11607	0.129102
		2-1-6)B8	23.27	23.4	22.17	28.18	28.57	28.71			32.28	22.8		9.56778		0.181111	0.882023		0.555575
		2-1-6)B50	24.3	24.3	23.54	28.59	28.76	28.43			32.43	22.08		9.71778		0.331111	0.794924		0.500712
											30.83	22.86		8.11778		-1.26889	2.40976		1.51788
											31.57	23.36		8.85778		-0.528889	1.44282		0.908812
											31.24	23.04		8.52778		-0.858889	1.81364		1.14239
											26.25	22.04		3.53778		-5.84889	57.6356		36.3039
											27.16	22.81		4.44778		-4.93889	30.6728		19.3204
											26.31	22.14		3.59778		-5.78889	55.2878		34.8251
										LPS	29.33	23.69	24.1733	5.15667	6.35	-4.23	18.7654	10.7634	11.8201	6.77971	4.48941	1.49647	0.00166702		다중 비교
											29.29	23.56		5.11667		-4.27	19.2929		12.1524						종속 변수: VAR00002
											29.27	23.66		5.09667		-4.29	19.5622		12.322						(I) COL5			평균차(I-J)	표준오차	유의확률	95% 신뢰구간
											30.21	23.33		6.03667		-3.35	10.1965		6.42263												하한값	상한값
											30.07	23.56		5.89667		-3.49	11.2356		7.07713						Tukey HSD	Sham	Ex	-9.67437	3.85849	0.0778434	-20.1284	0.779672
											30.33	23.38		6.15667		-3.23	9.38268		5.91003								LPS	-5.77971	3.85849	0.450511	-16.2337	4.67433
											32.16	25.46		7.98667		-1.4	2.63902		1.66228								Ex+LPS	-11.66083*	3.85849	0.0240851	-22.1149	-1.20679
											32.01	25.45		7.83667		-1.55	2.92817		1.84442							Ex	Sham	9.67437	3.85849	0.0778434	-0.779672	20.1284
											32.04	25.47		7.86667		-1.52	2.86791		1.80646								LPS	3.89466	3.85849	0.745138	-6.55938	14.3487
										Ex+LPS	27.97	23.64	23.25	4.72	5.09889	-4.66667	25.3984	20.1002	15.9981	12.6608	3.35986	1.11995	2.78155e-08				Ex+LPS	-1.98646	3.85849	0.954942	-12.4405	8.46757
											27.69	22.18		4.44		-4.94667	30.8386		19.4249							LPS	Sham	5.77971	3.85849	0.450511	-4.67433	16.2337
											28.24	22.45		4.99		-4.39667	21.0634		13.2676								Ex	-3.89466	3.85849	0.745138	-14.3487	6.55938
											28.18	23.27		4.93		-4.45667	21.9579		13.831								Ex+LPS	-5.88112	3.85849	0.435367	-16.3352	4.57292
											28.57	23.4		5.32		-4.06667	16.7567		10.5548							Ex+LPS	Sham	11.66083*	3.85849	0.0240851	1.20679	22.1149
											28.71	22.17		5.46		-3.92667	15.207		9.57871								Ex	1.98646	3.85849	0.954942	-8.46757	12.4405
											28.59	24.3		5.34		-4.04667	16.526		10.4095								LPS	5.88112	3.85849	0.435367	-4.57292	16.3352
											28.76	24.3		5.51		-3.87667	14.689		9.25243						*. 평균차는 0.05 수준에서 유의합니다.
											28.43	23.54		5.18		-4.20667	18.4643		11.6304

## Sheet: MMP2
			GAPDH_1	GAPDH_2	GAPDH_3	MMP2_1	MMP2_2	MMP2_3		Sham	COL1	MMP2	GAPDH Average	dCT	dCT Average	ddCT	Normalize	Normazlied Average	Colum	Colum Average	STDEV	SQRT	T-test		Sham	Ex	LPS	Ex+LPS
	Sham	3-1-2)A6	25.13	25.15	24.69	33.04	32.63	33.59			33.04	25.13	25.7267	7.31333	7.14444	0.168889	0.889527	1.06356	0.836367	1	0.372293	0.124098		Colum Average	1	3.95376	3.29303	3.46154
		3-1-2)A8	25.76	25.79	25.72	33.31	33.52	32.68			32.63	25.15		6.90333		-0.241111	1.1819		1.11127					SQRT	0.124098	1.27062	1.01639	0.988057
		3-1-2)A10	25.84	27.98	25.48	32.78	32.09	32.2			33.59	24.69		7.86333		0.718889	0.607565		0.571255
	Ex	2-1-6)B24	23.28	22.8	22.08	30.91	30.83	31.01			33.31	25.76		7.58333		0.438889	0.737703		0.693615
		2-1-6)B41	22.86	23.36	23.04	28.71	27.83	28.53			33.52	25.79		7.79333		0.648889	0.637771		0.599656
		2-1-6)B46	22.04	22.81	22.14	26.45	26.52	27.07			32.68	25.72		6.95333		-0.191111	1.14164		1.07341
	LPS	2-1-6)A9	23.69	23.56	23.66	31.11	30.71	30.63			32.78	25.84		7.05333		-0.0911111	1.06519		1.00153
		2-1-6)A10	23.33	23.56	23.38	28.42	28.37	28.27			32.09	27.98		6.36333		-0.781111	1.71845		1.61575
		2-1-6)A22	25.46	25.45	25.47	30.98	30.85	31.12			32.2	25.48		6.47333		-0.671111	1.5923		1.49714
	Ex+LPS	2-1-6)B7	23.64	22.18	22.45	29.09	29.02	28.29		Ex	30.91	23.28	22.7122	8.19778	5.93889	1.05333	0.481854	4.20507	0.453057	3.95376	3.81187	1.27062	0.0503778
		2-1-6)B8	23.27	23.4	22.17	26.82	29.17	29.27			30.83	22.8		8.11778		0.973333	0.509328		0.478889
		2-1-6)B50	24.3	24.3	23.54	29.16	28.97	29.19			31.01	22.08		8.29778		1.15333	0.449585		0.422717
											28.71	22.86		5.99778		-1.14667	2.21402		2.0817
											27.83	23.36		5.11778		-2.02667	4.07462		3.83111
											28.53	23.04		5.81778		-1.32667	2.50822		2.35833
											26.45	22.04		3.73778		-3.40667	10.605		9.97117
											26.52	22.81		3.80778		-3.33667	10.1027		9.49892
											27.07	22.14		4.35778		-2.78667	6.90034		6.48795
										LPS	31.11	23.69	24.1733	6.93667	5.87778	-0.207778	1.15491	3.50234	1.08589	3.29303	3.04917	1.01639	0.0396841		다중 비교
											30.71	23.56		6.53667		-0.607778	1.52391		1.43284						종속 변수: VAR00002
											30.63	23.66		6.45667		-0.687778	1.6108		1.51453						(I) MMP2			평균차(I-J)	표준오차	유의확률	95% 신뢰구간
											28.42	23.33		4.24667		-2.89778	7.45278		7.00738												하한값	상한값
											28.37	23.56		4.19667		-2.94778	7.7156		7.25449						Tukey HSD	Sham	Ex	-2.95376	1.34892	0.147826	-6.60848	0.700963
											28.27	23.38		4.09667		-3.04778	8.26937		7.77517								LPS	-2.29303	1.34892	0.340383	-5.94775	1.36169
											30.98	25.46		6.80667		-0.337778	1.26381		1.18828								Ex+LPS	-2.46154	1.34892	0.280677	-6.11626	1.19318
											30.85	25.45		6.67667		-0.467778	1.38298		1.30033							Ex	Sham	2.95376	1.34892	0.147826	-0.700963	6.60848
											31.12	25.47		6.94667		-0.197778	1.14693		1.07839								LPS	0.660728	1.34892	0.960804	-2.99399	4.31545
										Ex+LPS	29.09	23.64	23.25	5.84	5.52556	-1.30444	2.46989	3.68156	2.32228	3.46154	2.96417	0.988057	0.0250504				Ex+LPS	0.49222	1.34892	0.983086	-3.1625	4.14694
											29.02	22.18		5.77		-1.37444	2.59268		2.43773							LPS	Sham	2.29303	1.34892	0.340383	-1.36169	5.94775
											28.29	22.45		5.04		-2.10444	4.30032		4.04332								Ex	-0.660728	1.34892	0.960804	-4.31545	2.99399
											26.82	23.27		3.57		-3.57444	11.9128		11.2009								Ex+LPS	-0.168509	1.34892	0.999288	-3.82323	3.48621
											29.17	23.4		5.92		-1.22444	2.33665		2.19701							Ex+LPS	Sham	2.46154	1.34892	0.280677	-1.19318	6.11626
											29.27	22.17		6.02		-1.12444	2.18018		2.04988								Ex	-0.49222	1.34892	0.983086	-4.14694	3.1625
											29.16	24.3		5.91		-1.23444	2.35291		2.21229								LPS	0.168509	1.34892	0.999288	-3.48621	3.82323
											28.97	24.3		5.72		-1.42444	2.68411		2.5237
											29.19	23.54		5.94		-1.20444	2.30449		2.16676

## Sheet: MMP7
			GAPDH_1	GAPDH_2	GAPDH_3	MMP7_1	MMP7_2	MMP7_3		Sham	MMP7	GAPDH	GAPDH Average	dCT	dCT Average	ddCT	Normalize	Normazlied Average	Colum	Colum Average	STDEV	SQRT	T-test		Sham	Ex	LPS	Ex+LPS
	Sham	3-1-2)A6	27.16	27.19	27.11	38.96	37.7	37.74			38.96	27.16	26.4478	12.5122	7.02	5.49222	0.0222165	12.0772	0.00183954	1	1.48038	0.493461		Colum Average	1	0.78068	2.20471	1.02353
		3-1-2)A8	25.76	25.79	25.72	34.03	33.56	34.2			37.7	27.19		11.2522		4.23222	0.0532077		0.00440562					SQRT	0.493461	0.0330814	0.489638	0.208564
		3-1-2)A10	25.84	27.98	25.48	28.09	28.26	28.67			37.74	27.11		11.2922		4.27222	0.0517527		0.00428514
	Ex	2-1-6)B24	23.28	22.8	22.08	27.56	27.78	27.79			34.03	25.76		7.58222		0.562222	0.677258		0.0560772
		2-1-6)B41	22.04	22.81	22.14	27.38	27.45	27.35			33.56	25.79		7.11222		0.0922222	0.938077		0.0776731
		2-1-6)B46	26.47	26.56	26.05	27.53	27.82	27.71			34.2	25.72		7.75222		0.732222	0.601976		0.0498439
	LPS	2-1-6)A9	23.69	23.56	23.66	25.82	25.92	25.71			28.09	25.84		1.64222		-5.37778	41.5788		3.44275
		2-1-6)A10	23.33	23.56	23.38	26.07	26.1	26.04			28.26	27.98		1.81222		-5.20778	36.9571		3.06006
		2-1-6)A22	25.46	25.45	25.47	29.3	29.13	29.99			28.67	25.48		2.22222		-4.79778	27.8147		2.30307
	Ex+LPS	2-1-6)B7	23.64	22.18	22.45	26.44	25.5	26.58		Ex	27.56	23.28	23.8033	3.75667	3.79333	-3.26333	9.60199	9.42846	0.795049	0.78068	0.0992443	0.0330814	0.550694
		2-1-6)B8	23.27	23.4	22.17	28.62	27.14	29.17			27.78	22.8		3.97667		-3.04333	8.24394		0.682601
		2-1-6)B50	24.3	24.3	23.54	26.37	26.8	26.2			27.79	22.08		3.98667		-3.03333	8.18699		0.677886
											27.38	22.04		3.57667		-3.44333	10.8779		0.900698
											27.45	22.81		3.64667		-3.37333	10.3627		0.858039
											27.35	22.14		3.54667		-3.47333	11.1065		0.919623
											27.53	26.47		3.72667		-3.29333	9.80375		0.811754
											27.82	26.56		4.01667		-3.00333	8.01851		0.663935
											27.71	26.05		3.90667		-3.11333	8.6538		0.716538
										LPS	25.82	23.69	24.1733	1.64667	2.94667	-5.37333	41.451	26.6268	3.43216	2.20471	1.46891	0.489638	0.102323		다중 비교
											25.92	23.56		1.74667		-5.27333	38.6751		3.20231						종속 변수: VAR00002
											25.71	23.66		1.53667		-5.48333	44.735		3.70408						(I) MMP7			평균차(I-J)	표준오차	유의확률	95% 신뢰구간
											26.07	23.33		1.89667		-5.12333	34.856		2.88609												하한값	상한값
											26.1	23.56		1.92667		-5.09333	34.1386		2.82669						Tukey HSD	Sham	Ex	0.21932	0.513733	0.973443	-1.17257	1.61121
											26.04	23.38		1.86667		-5.15333	35.5884		2.94673								LPS	-1.20471	0.513733	0.108993	-2.5966	0.187178
											29.3	25.46		5.12667		-1.89333	3.71493		0.307597								Ex+LPS	-0.0235341	0.513733	0.999965	-1.41542	1.36835
											29.13	25.45		4.95667		-2.06333	4.17951		0.346065							Ex	Sham	-0.21932	0.513733	0.973443	-1.61121	1.17257
											29.99	25.47		5.81667		-1.20333	2.30271		0.190665								LPS	-1.42403*	0.513733	0.0433833	-2.81592	-0.0321415
										Ex+LPS	26.44	23.64	23.25	3.19	3.73	-3.83	14.2215	12.3615	1.17754	1.02353	0.625692	0.208564	0.965504				Ex+LPS	-0.242854	0.513733	0.964534	-1.63474	1.14903
											25.5	22.18		2.25		-4.77	27.2843		2.25915							LPS	Sham	1.20471	0.513733	0.108993	-0.187178	2.5966
											26.58	22.45		3.33		-3.69	12.9063		1.06864								Ex	1.42403*	0.513733	0.0433833	0.0321415	2.81592
											28.62	23.27		5.37		-1.65	3.13834		0.259856								Ex+LPS	1.18118	0.513733	0.119464	-0.210712	2.57306
											27.14	23.4		3.89		-3.13	8.75435		0.724864							Ex+LPS	Sham	0.0235341	0.513733	0.999965	-1.36835	1.41542
											29.17	22.17		5.92		-1.1	2.14355		0.177487								Ex	0.242854	0.513733	0.964534	-1.14903	1.63474
											26.37	24.3		3.12		-3.9	14.9285		1.23609								LPS	-1.18118	0.513733	0.119464	-2.57306	0.210712
											26.8	24.3		3.55		-3.47	11.0809		0.917501						*. 평균차는 0.05 수준에서 유의합니다.
											26.2	23.54		2.95		-4.07	16.7955		1.39067

[truncated: 2 more sheets: MMP14, TIMP1]
